# Supplementary material for: Identifying Knowledge Gaps through the Systematic Review of Temperature-Driven Variability in the Competence of Aedes aegypti and Ae. albopictus for Chikungunya Virus
Source: Pathogens. 2023 Nov 18;12(11):1368. doi: 10.3390/pathogens12111368 (PMC10675276; doi:10.3390/pathogens12111368)
Supplement: Supplementary file 1 [file pathogens-12-01368-s001.zip]

Archive with 1 entries (1 files):
- pathogens-2721246-supplementary.pdf
